# Supplementary material for: DFT Study of WS2-Based Nanotubes Electronic Properties under Torsion Deformations
Source: Nanomaterials (Basel). 2023 Oct 4;13(19):2699. doi: 10.3390/nano13192699 (PMC10574366; doi:10.3390/nano13192699)
Supplement: Supplementary file 1 [file nanomaterials-13-02699-s001.zip]

Archive with 1 entries (1 files):
- nanomaterials-2638747-supplementary.pdf
